# Supplementary material for: FOXA2 Activates RND1 to Regulate Arachidonic Acid Metabolism Pathway and Suppress Cisplatin Resistance in Lung Squamous Cell Carcinoma
Source: Clin Respir J. 2024 Aug 11;18(8):e13814. doi: 10.1111/crj.13814 (PMC11317498; doi:10.1111/crj.13814)
Supplement: Supplementary file 1 — Appendix S1 Supporting Information [file CRJ-18-e13814-s001.zip]

Archive with 15 entries (15 files):
- Appendix 1/Figure 1H oe-NC-1.fcs
- Appendix 1/Figure 1H oe-NC-2.fcs
- Appendix 1/Figure 1H oe-NC-3.fcs
- Appendix 1/Figure 1H oe-RND1-1.fcs
- Appendix 1/Figure 1H oe-RND1-2.fcs
- Appendix 1/Figure 1H oe-RND1-3.fcs
- Appendix 1/Figure 4F oe-NC+si-FOXA2-1.fcs
- Appendix 1/Figure 4F oe-NC+si-FOXA2-2.fcs
- Appendix 1/Figure 4F oe-NC+si-FOXA2-3.fcs
- Appendix 1/Figure 4F oe-NC-1.fcs
- Appendix 1/Figure 4F oe-NC-2.fcs
- Appendix 1/Figure 4F oe-NC-3.fcs
- Appendix 1/Figure 4F oe-RND1+si-FOXA2-1.fcs
- Appendix 1/Figure 4F oe-RND1+si-FOXA2-2.fcs
- Appendix 1/Figure 4F oe-RND1+si-FOXA2-3.fcs
